# Supplementary material for: A Novel Magnetic Actuation Scheme to Disaggregate Nanoparticles and Enhance Passage across the Blood–Brain Barrier
Source: Nanomaterials (Basel). 2017 Dec 22;8(1):3. doi: 10.3390/nano8010003 (PMC5791090; doi:10.3390/nano8010003)
Supplement: Supplementary file 1 [file nanomaterials-08-00003-s001.zip]

Archive with 1 entries (1 files):
- nanomaterials-248253-supplementary.mp4
